# Supplementary material for: Novel Piperazine Derivatives of Vindoline as Anticancer Agents
Source: Int J Mol Sci. 2024 Jul 19;25(14):7929. doi: 10.3390/ijms25147929 (PMC11277489; doi:10.3390/ijms25147929)
Supplement: Supplementary file 1 [file ijms-25-07929-s001.zip]

Archive with 1 entries (1 files):
- ijms-3081013-supplementary.docx
